# Supplementary material for: Perceptual Plasticity in Bilinguals: Language Dominance Reshapes Acoustic Cue Weightings
Source: Brain Sci. 2025 Sep 27;15(10):1053. doi: 10.3390/brainsci15101053 (PMC12563407; doi:10.3390/brainsci15101053)
Supplement: Supplementary file 1 [file brainsci-15-01053-s001.zip]

Archive with 1 entries (1 files):
- brainsci-3799709-supplementary.pdf
